# Supplementary material for: In Situ Vitrification of Lung Cancer Organoids on a Microwell Array
Source: Micromachines (Basel). 2021 May 28;12(6):624. doi: 10.3390/mi12060624 (PMC8227627; doi:10.3390/mi12060624)
Supplement: Supplementary file 1 [file micromachines-12-00624-s001.zip]

Archive with 1 entries (1 files):
- micromachines-1139038-supplementary.pdf
